# Supplementary material for: Accuracy of Diagnostic Tests for the Detection of Chagas Disease: A Systematic Review and Meta-Analysis
Source: Diagnostics (Basel). 2022 Nov 10;12(11):2752. doi: 10.3390/diagnostics12112752 (PMC9689806; doi:10.3390/diagnostics12112752)
Supplement: Supplementary file 1 [file diagnostics-12-02752-s001.zip]

Archive with 1 entries (1 files):
- diagnostics-2008150-supplementary.pdf
